# Supplementary material for: Impact of Maternal Macronutrient Intake on Large for Gestational Age Neonates’ Risk Among Women with Gestational Diabetes Mellitus: Results from the Greek BORN2020 Cohort
Source: Nutrients. 2025 Jan 13;17(2):269. doi: 10.3390/nu17020269 (PMC11767984; doi:10.3390/nu17020269)
Supplement: Supplementary file 1 [file nutrients-17-00269-s001.zip]

Archive with 1 entries (1 files):
- nutrients-3382024-supplementary.pdf
